# Supplementary material for: The role of manganese in morphogenesis and pathogenesis of the opportunistic fungal pathogen Candida albicans
Source: PLoS Pathog. 2023 Jun 26;19(6):e1011478. doi: 10.1371/journal.ppat.1011478 (PMC10328360; doi:10.1371/journal.ppat.1011478)
Supplement: S1 Data — Excel spreadsheet containing in individual tabs, the raw numerical data used to generate the graphs in the following figure panels: Figs 1B, 1C, 1D, 1E, 1F, 1G, 1H, 2B, 2D, 2F, 3A, 3B, 3E, 4B, 4C,4D, 4E, 5A, 5B, 5C, 5D, 5E, 6A, 6B, 6C, 7B, 7D, 8A, 8B, 8C, 9A, 9B, 9C, 9D, 9E, 9F, 9G, 9H and 9I; S2, S3, S4 and S5 Figs. (XLSX) [file ppat.1011478.s010.xlsx]

## Sheet: Figure 1B
ppb, Mn	PA1	PA2	Average PA	Blank	Corrected PA
0	0.000617824	0.000546286	0.000582055	0.000582055	0
3	0.0674344	0.0663038	0.0668691	0.000582055	0.066287
6	0.125359	0.12487	0.125115	0.000582055	0.124533
9	0.16777	0.184925	0.176347	0.000582055	0.175765
12	0.220674	0.235634	0.228154	0.000582055	0.227572
24	0.405297	0.403307	0.404302	0.000582055	0.40372
Description	Strain	PA1	PA2	Average PA	Blank	Corrected PA	DF	OD in tube	ppb	corrected ppb	nM	nmol	nmol/ cell	nmol/1E9 cells
1	WT	0.400669	0.402865	0.401767	0.000582055	0.401185	5	9.1359	23.1377	116.705	2124.23	1.06212	5.81287e-09	5.81287
2	WT	0.319164	0.321677	0.32042	0.000582055	0.319838	5	7.6401	18.2372	92.2032	1678.25	0.839126	5.49159e-09	5.49159
3	WT	0.369546	0.369192	0.369369	0.000582055	0.368787	5	7.9542	21.186	106.947	1946.61	0.973305	6.11819e-09	6.11819
4	smf12	0.172995	0.175541	0.174268	0.000582055	0.173686	1	9.8136	9.43289	10.4499	190.206	0.0951031	4.84547e-10	0.484547
5	smf12	0.191851	0.196408	0.19413	0.000582055	0.193548	1	9.1944	10.6294	11.6464	211.984	0.105992	5.76395e-10	0.576395
6	smf12	0.167886	0.172989	0.170437	0.000582055	0.169855	1	8.00865	9.20212	10.2192	186.006	0.0930029	5.8064e-10	0.58064
7	smf13	0.0949997	0.0859854	0.0904925	0.000582055	0.0899105	1	8.5203	4.38617	5.40321	98.3475	0.0491738	2.88568e-10	0.288568
8	smf13	0.0894274	0.091044	0.0902357	0.000582055	0.0896536	1	8.69175	4.3707	5.38774	98.0659	0.0490329	2.82066e-10	0.282066
9	smf13	0.0834005	0.0859936	0.0846971	0.000582055	0.084115	1	8.39385	4.03705	5.05409	91.9929	0.0459964	2.73989e-10	0.273989
10	smf11	0.348389	0.350403	0.349396	0.000582055	0.348814	10	8.30385	19.9828	200.845	3655.71	1.82785	1.10061e-08	11.0061
11	smf11	0.242243	0.240647	0.241445	0.000582055	0.240863	10	7.96815	13.4797	135.814	2472.04	1.23602	7.756e-09	7.756
12	smf11	0.333141	0.330763	0.331952	0.000582055	0.33137	10	7.9074	18.9319	190.336	3464.44	1.73222	1.09532e-08	10.9532
nmol Mn/ 1E9 cells
WT	smf11	smf12	smf13
5.81287	11.0061	0.484547	0.288568
5.49159	7.756	0.576395	0.282066
6.11819	10.9532	0.58064	0.273989

## Sheet: Figure 1C
sample	OD in 400uL	Mn ppb	Mn nM	nmol	nmol/cells	nmol/1E9 cells
Day1- YPD	1.7372	34.4	626.138	0.250455	7.20858e-09	7.20858
Day2- YPD	2.1904	39.36	716.418	0.286567	6.54143e-09	6.54143
Smf1-YPD	2.0116	1.206	21.9512	0.00878049	2.18246e-10	0.218246
Smf2-YPD	2.1008	1.224	22.2788	0.00891154	2.12099e-10	0.212099
Day286	1.9328	22.8495	415.974	0.16639	4.30437e-09	4.30437
Day286	1.9696	22.1914	403.994	0.161598	4.10229e-09	4.10229
Smf12	2.206	0.0968889	1.76386	0.000705545	1.59915e-11	0.0159915
Smf12	1.994	2.19704	39.9971	0.0159988	4.01174e-10	0.401174
nmol Mn/1E9 cells
WT	smf12∆
4.30437	0.0159915
4.10229	0.401174
7.20858	0.218246
6.54143	0.212099

## Sheet: Figure 1D
Description	DF	PA1	PA2	Average	Corrected		Strain	Description	DF	PA1	PA2	Average	Corrected	OD after wash	OD in tube	ppb Mn	Corrected ppb	nM Mn	nmol Mn	nmol/ cell	nmol/1E9 cell
0	1	0.0002	0.0001	0.00015	0		WT	1a	10	0.398	0.3997	0.39885	0.3987	19.384	17.4456	12.9867	129.867	2363.8	1.1819	3.38739e-09	3.38739
3	1	0.0991	0.1013	0.1002	0.10005		WT	1b	10	0.3823	0.3854	0.38385	0.3837	18.396	16.5564	12.4884	124.884	2273.09	1.13655	3.43235e-09	3.43235
6	1	0.1935	0.1929	0.1932	0.19305		smf12∆	2a	1	0.3097	0.3112	0.31045	0.3103	18.848	16.9632	10.0498	10.0498	182.924	0.0914619	2.69589e-10	0.269589
9	1	0.2774	0.309	0.2932	0.29305		smf12∆	2b	1	0.3262	0.3233	0.32475	0.3246	19.938	17.9442	10.5249	10.5249	191.571	0.0957856	2.66898e-10	0.266898
12	1	0.3542	0.3563	0.35525	0.3551		smf13∆	3a	1	0.1609	0.1614	0.16115	0.161	17.69	15.921	5.0897	5.0897	92.6411	0.0463205	1.4547e-10	0.14547
24	1	0.5894	0.5807	0.58505	0.5849		smf13∆	3b	1	0.1533	0.1519	0.1526	0.15245	17.643	15.8787	4.80565	4.80565	87.4708	0.0437354	1.37717e-10	0.137717
							smf12/13∆	4a	1	0.0583	0.0569	0.0576	0.05745	20.366	18.3294	1.6495	1.6495	30.0237	0.0150118	4.09502e-11	0.0409502
							smf12/13∆	4b	1	0.0686	0.0654	0.067	0.06685	19.962	17.9658	1.96179	1.96179	35.7079	0.017854	4.96888e-11	0.0496888
Description	DF	PA1	PA2	Average	Corrected		Strain	Description	DF	PA1	PA2	Average	Corrected	OD after wash	OD in tube	ppb Mn	Corrected ppb	nM Mn	nmol Mn	nmol/ cell	nmol/1E9 cell
0	1	0.0002	0.0001	0.00015	0		WT	1a	10	0.33	0.3157	0.32285	0.3227	15.829	14.2461	10.4684	104.684	1905.43	0.952716	3.34378e-09	3.34378
3	1	0.0991	0.1013	0.1002	0.10005		WT	1b	10	0.3111	0.3096	0.31035	0.3102	15.131	13.6179	10.0532	100.532	1829.84	0.914921	3.35926e-09	3.35926
6	1	0.1935	0.1929	0.1932	0.19305		smf12∆	2a	1	0.2361	0.2391	0.2376	0.23745	14.714	13.2426	7.63621	7.63621	138.992	0.0694959	2.62395e-10	0.262395
9	1	0.2774	0.309	0.2932	0.29305		smf12∆	2b	1	0.2433	0.2399	0.2416	0.24145	15.051	13.5459	7.7691	7.7691	141.411	0.0707053	2.60984e-10	0.260984
12	1	0.3542	0.3563	0.35525	0.3551		smf13∆	3a	1	0.121	0.1205	0.12075	0.1206	14.978	13.4802	3.75415	3.75415	68.3319	0.0341659	1.26726e-10	0.126726
24	1	0.5894	0.5807	0.58505	0.5849		smf13∆	3b	1	0.1256	0.1228	0.1242	0.12405	14.511	13.0599	3.86877	3.86877	70.4181	0.0352091	1.34798e-10	0.134798
							smf12/13∆	4a	1	0.0457	0.0454	0.04555	0.0454	14.363	12.9267	1.25581	1.25581	22.8579	0.011429	4.42068e-11	0.0442068
							smf12/13∆	4b	1	0.0482	0.048	0.0481	0.04795	15.602	14.0418	1.34053	1.34053	24.3999	0.0122	4.34416e-11	0.0434416
nmol Mn/ 1E9 cells
WT	smf12∆	smf13∆	smf12/13∆
3.38739	0.269589	0.14547	0.0409502
3.43235	0.266898	0.137717	0.0496888
3.34378	0.262395	0.126726	0.0442068
3.35926	0.260984	0.134798	0.0434416

## Sheet: Figure 1E 
Description	DF	PA1	PA2	Average	Corrected		Strain	Description	DF	PA1	PA2	Average	Corrected	OD after wash	OD in tube	ppb Cu	Corrected ppb	nM Cu	nmol Mn	nmol/ cell	nmol/1E9 cell
0	1	0.0004	0.0002	0.0003	0		WT	1a	4	0.0846	0.0853	0.08495	0.08465	15.829	14.2461	12.7404	50.9615	802.039	0.401019	1.40747e-09	1.40747
5	1	0.0075	0.0086	0.00805	0.00775		WT	1b	4	0.1105	0.1112	0.11085	0.11055	15.131	13.6179	17.7212	70.8846	1115.59	0.557795	2.04802e-09	2.04802
10	1	0.0267	0.0245	0.0256	0.0253		smf12∆	2a	4	0.0809	0.0805	0.0807	0.0804	14.714	13.2426	11.9231	47.6923	750.587	0.375294	1.41699e-09	1.41699
25	1	0.0886	0.0951	0.09185	0.09155		smf12∆	2b	4	0.0872	0.0851	0.08615	0.08585	15.051	13.5459	12.9712	51.8846	816.566	0.408283	1.50704e-09	1.50704
50	1	0.227	0.2605	0.24375	0.24345		smf13∆	3a	4	0.0815	0.0805	0.081	0.0807	14.978	13.4802	11.9808	47.9231	754.219	0.37711	1.39875e-09	1.39875
75	1	0.3717	0.3788	0.37525	0.37495		smf13∆	3b	4	0.0776	0.0742	0.0759	0.0756	14.511	13.0599	11	44	692.477	0.346239	1.32558e-09	1.32558
							smf12/13∆	4a	4	0.0845	0.0868	0.08565	0.08535	14.363	12.9267	12.875	51.5	810.513	0.405257	1.56752e-09	1.56752
							smf12/13∆	4b	4	0.1002	0.0996	0.0999	0.0996	15.602	14.0418	15.6154	62.4615	983.027	0.491514	1.75018e-09	1.75018
Description	DF	PA1	PA2	Average	Corrected		Strain	Description	DF	PA1	PA2	Average	Corrected	OD after wash	OD in tube	ppb Cu	Corrected ppb	nM Cu	nmol Mn	nmol/ cell	nmol/1E9 cell
0	1	0.0004	0.0002	0.0003	0		WT	1a	4	0.0846	0.0853	0.08495	0.08465	15.829	14.2461	12.7404	50.9615	802.039	0.401019	1.40747e-09	1.40747
5	1	0.0075	0.0086	0.00805	0.00775		WT	1b	4	0.1105	0.1112	0.11085	0.11055	15.131	13.6179	17.7212	70.8846	1115.59	0.557795	2.04802e-09	2.04802
10	1	0.0267	0.0245	0.0256	0.0253		smf12∆	2a	4	0.0809	0.0805	0.0807	0.0804	14.714	13.2426	11.9231	47.6923	750.587	0.375294	1.41699e-09	1.41699
25	1	0.0886	0.0951	0.09185	0.09155		smf12∆	2b	4	0.0872	0.0851	0.08615	0.08585	15.051	13.5459	12.9712	51.8846	816.566	0.408283	1.50704e-09	1.50704
50	1	0.227	0.2605	0.24375	0.24345		smf13∆	3a	4	0.0815	0.0805	0.081	0.0807	14.978	13.4802	11.9808	47.9231	754.219	0.37711	1.39875e-09	1.39875
75	1	0.3717	0.3788	0.37525	0.37495		smf13∆	3b	4	0.0776	0.0742	0.0759	0.0756	14.511	13.0599	11	44	692.477	0.346239	1.32558e-09	1.32558
							smf12/13∆	4a	4	0.0845	0.0868	0.08565	0.08535	14.363	12.9267	12.875	51.5	810.513	0.405257	1.56752e-09	1.56752
							smf12/13∆	4b	4	0.1002	0.0996	0.0999	0.0996	15.602	14.0418	15.6154	62.4615	983.027	0.491514	1.75018e-09	1.75018
nmol Cu/1E9 cells
WT	smf12∆	smf13∆	smf12/13∆
1.57113	1.92804	1.6301	1.6301
1.59724	1.91435	1.65112	1.65112
1.40747	1.41699	1.39875	1.56752
2.04802	1.50704	1.32558	1.75018

## Sheet: Figure 1F 
Tube number	Description	OD in 500µL	OD in 100µL	µM Fe	nM Fe	nmol Fe	nmol Fe/ cell	nmol Fe /1E9 cells
89	WT	17.4456	3.48912	68.16	68160	6.816	9.76751e-08	97.6751
90	WT	16.5564	3.31128	64.88	64880	6.488	9.79682e-08	97.9682
91	smf12	16.9632	3.39264	80.7	80700	8.07	1.18934e-07	118.934
92	smf12	17.9442	3.58884	83.23	83230	8.323	1.15957e-07	115.957
93	smf13	15.921	3.1842	73.86	73860	7.386	1.15979e-07	115.979
94	smf13	15.8787	3.17574	72.04	72040	7.204	1.13422e-07	113.422
95	2X∆	18.3294	3.66588	102.791	102791	10.2791	1.402e-07	140.2
96	2X∆	17.9658	3.59316	114.43	114430	11.443	1.59233e-07	159.233
2	WT	14.2461	2.84922	46.22	46220	4.622	8.11099e-08	81.1099
3	WT	13.6179	2.72358	46.67	46670	4.667	8.56777e-08	85.6777
4	smf12	13.2426	2.64852	50.25	50250	5.025	9.48643e-08	94.8643
5	smf12	13.5459	2.70918	53.09	53090	5.309	9.79817e-08	97.9817
6	smf13	13.4802	2.69604	55.18	55180	5.518	1.02335e-07	102.335
7	smf13	13.0599	2.61198	50.1	50100	5.01	9.59043e-08	95.9043
8	2X∆	12.9267	2.58534	76.67	76670	7.667	1.48278e-07	148.278
9	2X∆	14.0418	2.80836	78.31	78310	7.831	1.39423e-07	139.423
nmol Fe/1E9 cells
WT	smf12∆	smf13∆	smf12/13∆
97.6751	118.934	115.979	140.2
97.9682	115.957	113.422	159.233
81.1099	94.8643	102.335	148.278
85.6777	97.9817	95.9043	139.423

## Sheet: Figure 1G 
Tube number	Description	OD in 500µL	OD in 200µL	ppb Zn	nM Zn	nmol Zn	nmol Zn/ cell	nmol Zn /1E9 cells
89	WT	17.4456	6.97824	251.374	3843.11	11.5293	8.26091e-08	82.6091
90	WT	16.5564	6.62256	246.806	3773.27	11.3198	8.54639e-08	85.4639
91	smf12	16.9632	6.78528	282.406	4317.54	12.9526	9.54465e-08	95.4465
92	smf12	17.9442	7.17768	300.103	4588.09	13.7643	9.58825e-08	95.8825
93	smf13	15.921	6.3684	246.201	3764.02	11.2921	8.86569e-08	88.6569
94	smf13	15.8787	6.35148	244.953	3744.95	11.2348	8.84427e-08	88.4427
95	2X∆	18.3294	7.33176	365.499	5587.9	16.7637	1.14322e-07	114.322
96	2X∆	17.9658	7.18632	410.22	6271.62	18.8149	1.30907e-07	130.907
2	WT	14.2461	5.69844	206.13	3151.41	9.45422	8.29545e-08	82.9545
3	WT	13.6179	5.44716	199.216	3045.7	9.1371	8.38703e-08	83.8703
4	smf12	13.2426	5.29704	194.952	2980.5	8.9415	8.4401e-08	84.401
5	smf12	13.5459	5.41836	211.447	3232.69	9.69806	8.94925e-08	89.4925
6	smf13	13.4802	5.39208	202.249	3092.06	9.27618	8.60167e-08	86.0167
7	smf13	13.0599	5.22396	189.097	2891	8.673	8.30117e-08	83.0117
8	2X∆	12.9267	5.17068	269.828	4125.25	12.3757	1.19672e-07	119.672
9	2X∆	14.0418	5.61672	267.454	4088.94	12.2668	1.09199e-07	109.199
nmol Zn/ 1E9 cells
WT	smf12∆	smf13∆	smf12/13∆
82.6091	95.4465	86.0167	114.322
85.4639	95.8825	83.0117	130.907
82.9545	84.401	88.6569	119.672
83.8703	89.4925	88.4427	109.199

## Sheet: Figure 1H 
ppb Mn	Dilution	PA1	PA2	Average PA	Corrected PA
0	1	0.0015	0.0018	0.00165	0
3	1	0.0581	0.0598	0.05895	0.0573
6	1	0.1208	0.123	0.1219	0.12025
9	1	0.1775	0.1803	0.1789	0.17725
12	1	0.2292	0.2265	0.22785	0.2262
24	1	0.398	0.3901	0.39405	0.3924
Strain	Description	Dilution	PA1	PA2	Average PA	Corrected PA	Ppb Mn	Corrected ppb	nM	nmol	mg cell	nmol/ mg	pmol/ mg
WT	71	4	0.2807	0.2832	0.28195	0.2803	16.2331	64.9325	1181.88	0.59094	130.3	0.00453523	4.53523
WT	72	4	0.2758	0.274	0.2749	0.27325	15.8006	63.2025	1150.39	0.575195	136	0.00422938	4.22938
smf12	73	1	0.1026	0.1058	0.1042	0.10255	5.32822	5.32822	96.9825	0.0484913	121.6	0.000398777	0.398777
smf12	74	1	0.3106	0.3167	0.31365	0.312	18.1779	18.1779	330.868	0.165434	120.8	0.00136949	1.36949
smf13	75	1	0.1211	0.1199	0.1205	0.11885	6.32822	6.32822	115.184	0.0575921	122	0.000472066	0.472066
smf13	76	1	0.2778	0.2782	0.278	0.27635	15.9908	15.9908	291.059	0.14553	136	0.00107007	1.07007
smf12/13∆	77	1	0.0512	0.0507	0.05095	0.0493	2.06135	2.06135	37.52	0.01876	61.8	0.00030356	0.30356
smf12/13∆	78	1	0.0248	0.0241	0.02445	0.0228	0.435583	0.435583	7.92834	0.00396417	62.2	6.37326e-05	0.0637326
WT	80	5	0.2139	0.2154	0.21465	0.213	12.1043	60.5215	1101.59	0.550796	163.4	0.00337084	3.37084
WT	81	5	0.2127	0.2108	0.21175	0.2101	11.9264	59.6319	1085.4	0.5427	163.8	0.00331319	3.31319
smf12	82	1	0.1695	0.175	0.17225	0.1706	9.50307	9.50307	172.972	0.0864859	164.8	0.000524793	0.524793
smf12	83	1	0.102	0.0998	0.1009	0.09925	5.12577	5.12577	93.2975	0.0466488	165.8	0.000281356	0.281356
smf13	84	1	0.1073	0.1088	0.10805	0.1064	5.56442	5.56442	101.282	0.0506409	166.8	0.000303602	0.303602
smf13	85	1	0.0905	0.0933	0.0919	0.09025	4.57362	4.57362	83.2475	0.0416238	167.8	0.000248056	0.248056
smf12/13∆	86	1	0.0486	0.0488	0.0487	0.04705	1.92331	1.92331	35.0075	0.0175038	168.8	0.000103695	0.103695
smf12/13∆	87	1	0.0614	0.0608	0.0611	0.05945	2.68405	2.68405	48.8542	0.0244271	169.8	0.000143858	0.143858
pmol Mn/ mg cells
WT	smf12	smf13	smf12/13∆
4.53523	0.398777	0.472066	0.30356
4.22938	1.36949	1.07007	0.0637326
3.37084	0.524793	0.303602	0.103695
3.31319	0.281356	0.248056	0.143858

## Sheet: Figure 2B
AUC
WT	smf12	smf13	2X∆
590.897	334.118	270.953	32.885
820.035	232.218	238.952	58.581
770.059	480.808	422.199	96.678
809.391	461.137	365.176	85.371
807.507	463.755	304.707	159.113
% Signal Intensity
WT	smf12	smf13	2X∆
100	56.5442	45.8545	5.56527
100	28.3181	29.1392	7.14372
100	62.4378	54.8268	12.5546
100	56.9733	45.1174	10.5476
100	57.4305	37.7343	19.7042
100	56.5442	45.8545	5.56527
100	28.3181	29.1392	7.14372
100	62.4378	54.8268	12.5546
100	56.9733	45.1174	10.5476
100	57.4305	37.7343	19.7042
100	52.3408	42.5345	11.1031	#DIV/0!

## Sheet: Figure 2D
C#	Strain	Dose	Dilution Factor	OD600 Raw	OD600 calc		PQ (µM)	0	0	1	1	2.5	2.5	5	5	7.5	7.5	10	10
1	WT	0	20	0.984	19.68		Strain	WT	smf12/13	WT	smf12/13	WT	smf12/13	WT	smf12/13	WT	smf12/13	WT	smf12/13
2	WT	1	20	0.953	19.06		OD600	19.68	5.325	19.06	3.935	10.6	2.075	0.239	0.316	0.067	0.197	0.047	0.099
3	WT	2.5	20	0.53	10.6		OD600	23.12	5.87	21.4	4.325	11.9	2.285	0.355	0.329	0.071	0.194	0.048	0.134
4	WT	5	1	0.239	0.239		OD600	21.82	5.29	21.4	4.595	13.5	2.47	0.592	0.362	0.067	0.212	0.079	0.136
5	WT	7.5	1	0.067	0.067
6	WT	10	1	0.047	0.047		PQ	0	0	1	1	2.5	2.5	5	5	7.5	7.5	10	10
7	WT	0	20	1.156	23.12		Strain	WT	smf12/13	WT	smf12/13	WT	smf12/13	WT	smf12/13	WT	smf12/13	WT	smf12/13
8	WT	1	20	1.07	21.4		% Growth	91.3649	96.9063	88.4865	71.6106	49.2108	37.7616	1.10956	5.75068	0.311049	3.58508	0.218199	1.80164
9	WT	2.5	20	0.595	11.9		% Growth	107.335	106.824	99.35	78.7079	55.2461	41.5833	1.6481	5.98726	0.329619	3.53048	0.222841	2.43858
10	WT	5	1	0.355	0.355		% Growth	101.3	96.2693	99.35	83.6215	62.6741	44.95	2.74838	6.58781	0.311049	3.85805	0.36676	2.47498
11	WT	7.5	1	0.071	0.071
12	WT	10	1	0.048	0.048
13	WT	0	20	1.091	21.82
14	WT	1	20	1.07	21.4
15	WT	2.5	20	0.675	13.5
16	WT	5	1	0.592	0.592
17	WT	7.5	1	0.067	0.067
18	WT	10	1	0.079	0.079
19	smf12/13	0	5	1.065	5.325
20	smf12/13	1	5	0.787	3.935
21	smf12/13	2.5	5	0.415	2.075
22	smf12/13	5	1	0.316	0.316
23	smf12/13	7.5	1	0.197	0.197
24	smf12/13	10	1	0.099	0.099
25	smf12/13	0	5	1.174	5.87
26	smf12/13	1	5	0.865	4.325
27	smf12/13	2.5	5	0.457	2.285
28	smf12/13	5	1	0.329	0.329
29	smf12/13	7.5	1	0.194	0.194
30	smf12/13	10	1	0.134	0.134
31	smf12/13	0	5	1.058	5.29
32	smf12/13	1	5	0.919	4.595
33	smf12/13	2.5	5	0.494	2.47
34	smf12/13	5	1	0.362	0.362
35	smf12/13	7.5	1	0.212	0.212
36	smf12/13	10	1	0.136	0.136

## Sheet: Figure 2F
SOD2 activity					SOD3 activity
AUC					AUC
WT	smf12	smf13	2X∆		WT	smf12	smf13	2X∆
14039.6	2353.42	1172.89	1128.48		15623.7	1996.77	2629.01	39.071
66226	29328.6	22725.8	952.024		73878.7	16443.8	2995.52	333.749
46294.6	37489.2	17760.3	3854.28		39717.3	12328.2	5683.75	1156.59
					% Signal Intensity
% Signal Intensity					WT	smf12	smf13	2X∆
100	16.7627	8.35414	8.03779		100	12.7804	16.827	0.250075
100	44.2856	34.3155	1.43754		100	22.2579	4.05464	0.451753
100	80.9796	38.3636	8.32554		100	31.0398	14.3105	2.91205

[truncated: 33 more sheets: Figure 3A, Figure 3B, Figure 3E, Figure 4B, Figure 4C, Figure 4D, Figure 4E, Figure 5A, Figure 5B, Figure 5C, Figure 5D, Figure 5E, Figure 6A, Figure 6B, Figure 6C, Figure 7B, Figure 7D, Figure 8A , Figure 8B, Figure 8C …]
